# Supplementary material for: On the importance of spatial scales on beta diversity of coral assemblages: a study from Venezuelan coral reefs
Source: PeerJ. 2020 May 4;8:e9082. doi: 10.7717/peerj.9082 (PMC7204821; doi:10.7717/peerj.9082)
Supplement: Supplemental Information 1 [file peerj-08-9082-s001.csv]

Acropora cervicornis	Acropora palmata	Madracis mirabilis	Madracis sp.	Oculina diffusa	Porites porites	Porites sp.	Agaricia sp.	Dichocoenia stokesii	Meandrina meandrites	Porites astreoides	Pseudodiploria clivosa	Pseudodiploria strigosa	Other (Scleractinian plate)	Agaricia agaricites (danai)	Agaricia tenuifolia	Other (Scleractinian foliose)	Agaricia agaricites (agaricites)	Agaricia humilis	Colpophyllia natans	Diploria labyrinthiformis	Isophyllia sp.	Meandrina sp.	Montastrea cavernosa	Orbicella annularis	Orbicella faveolata	Orbicella franksi	Orbicella sp.	Porites branneri	Siderastrea radians	Siderastrea siderea	Siderastrea sp.	Solenastrea sp.	Stephanocoenia intersepta	Other (Scleractinian massive)	Dendrogyra cylindrus	Mussa angulosa	Other (Scleractinian solitary/ other)	Madracis decactis	Other (Scleractinian encrusting)	Eusmilia fastigata	Other (Scleractinian flower cup)	Pseudodiploria sp.		File	Locality	Site	Transect	InsularCoast	Position
0	0	0	0	0	0	0	0	0	22	1	0	2	0	0	0	0	0	0	0	0	3	1	6	0	0	0	0	0	0	4	0	0	0	0	0	0	0	0	0	0	0	0		lapared_t1.rndpts.csv	Chichiriviche	La Pared	t1	Continental	Center
0	0	0	0	0	0	0	1	0	7	0	0	17	0	0	0	0	0	0	0	5	0	0	8	0	0	0	0	0	0	3	0	0	0	0	0	1	0	0	0	0	0	0		lapared_t2.rndpts.csv	Chichiriviche	La Pared	t2	Continental	Center
0	0	0	0	0	0	0	0	0	12	2	0	13	0	0	0	0	0	3	0	0	0	0	3	0	0	0	0	0	0	2	1	0	0	2	0	0	0	0	0	0	0	0		lapared_t3.rndpts.csv	Chichiriviche	La Pared	t3	Continental	Center
0	0	0	0	0	0	0	0	0	0	0	0	14	0	0	0	0	2	0	0	2	0	0	0	0	0	0	0	0	0	3	0	0	0	3	0	0	0	0	0	0	0	0		lapared_t4.rndpts.csv	Chichiriviche	La Pared	t4	Continental	Center
0	0	0	0	0	0	0	0	0	10	0	0	3	0	0	0	0	0	0	0	0	0	0	1	0	0	0	0	0	0	1	0	0	0	0	0	0	0	0	0	0	0	0		medialegua_t1.rndpts.csv	Chichiriviche	Media Legua	t1	Continental	Center
0	0	0	0	0	0	0	0	0	0	1	0	12	0	0	0	0	0	0	0	1	0	0	2	0	0	0	0	0	0	4	0	0	0	0	0	0	0	0	0	0	0	0		medialegua_t2.rndpts.csv	Chichiriviche	Media Legua	t2	Continental	Center
0	0	0	0	0	0	0	1	0	0	0	0	13	0	0	0	0	0	0	1	0	0	0	0	0	1	0	0	0	0	0	0	0	0	1	0	0	0	0	0	0	0	0		medialegua_t3.rndpts.csv	Chichiriviche	Media Legua	t3	Continental	Center
0	0	0	0	0	0	0	0	0	0	0	1	8	0	0	0	0	0	0	0	0	0	0	0	0	0	0	0	0	0	2	0	0	0	0	0	0	0	0	0	0	0	0		medialegua_t4.rndpts.csv	Chichiriviche	Media Legua	t4	Continental	Center
0	0	0	0	0	0	0	0	0	0	2	0	12	0	0	0	0	0	0	1	13	0	0	2	0	0	0	0	2	0	17	0	0	0	0	0	0	0	0	0	0	0	0		medialeguapunta_t1.rndpts.csv	Chichiriviche	Punta de Media Legua	t1	Continental	Center
0	0	0	0	0	0	0	0	0	0	0	0	3	0	0	0	0	0	0	0	0	0	0	0	0	0	0	0	0	0	1	0	0	0	0	0	0	0	0	0	0	0	0		medialeguapunta_t2.rndpts.csv	Chichiriviche	Punta de Media Legua	t2	Continental	Center
0	0	0	0	0	0	0	0	0	0	0	0	0	0	0	0	0	0	0	0	0	0	0	3	0	0	0	0	0	0	1	0	0	0	1	0	0	0	0	1	0	0	0		medialeguapunta_t3.rndpts.csv	Chichiriviche	Punta de Media Legua	t3	Continental	Center
0	0	0	0	0	0	0	0	0	2	0	1	12	0	0	0	0	0	0	0	1	0	0	7	0	0	0	0	0	0	7	0	0	0	0	0	0	0	0	0	0	0	0		medialeguapunta_t4.rndpts.csv	Chichiriviche	Punta de Media Legua	t4	Continental	Center
0	0	0	0	0	0	0	0	0	0	0	0	10	0	0	0	0	0	0	0	1	0	0	1	0	0	0	0	0	0	1	2	0	0	1	0	0	0	0	0	0	0	0		petaquire_t1.rndpts.csv	Chichiriviche	Petaquire	t1	Continental	Center
0	0	0	0	0	0	0	0	0	0	0	0	9	0	0	0	0	0	0	0	0	0	0	0	0	0	0	0	0	0	1	0	0	0	0	0	0	0	0	0	0	0	0		petaquire_t2.rndpts.csv	Chichiriviche	Petaquire	t2	Continental	Center
0	0	0	0	0	0	0	1	0	0	0	0	34	0	0	0	0	0	0	1	0	0	0	0	0	1	0	0	0	1	3	0	0	0	0	0	0	0	0	0	0	0	0		petaquire_t3.rndpts.csv	Chichiriviche	Petaquire	t3	Continental	Center
0	0	0	0	0	0	0	1	0	9	0	0	6	0	0	0	0	0	0	0	6	0	0	6	0	0	0	0	0	0	2	0	0	0	0	0	0	0	0	0	0	0	0		playatiburon_t1.rndpts.csv	Chichiriviche	Playa Tiburon	t1	Continental	Center
0	0	0	0	0	0	0	0	0	0	4	0	13	0	0	0	0	0	2	0	2	0	0	1	0	0	0	0	0	0	15	0	0	0	0	0	0	0	0	0	0	0	0		playatiburon_t2.rndpts.csv	Chichiriviche	Playa Tiburon	t2	Continental	Center
0	0	0	0	0	0	0	1	0	1	0	0	22	0	0	0	0	0	1	0	5	0	0	0	0	0	0	0	0	0	2	0	0	0	0	0	0	0	0	0	0	0	0		playatiburon_t3.rndpts.csv	Chichiriviche	Playa Tiburon	t3	Continental	Center
0	0	0	0	0	0	0	0	0	0	0	0	5	0	0	0	0	0	0	0	1	0	0	2	0	0	0	0	0	0	4	0	0	0	1	0	0	0	0	0	0	0	0		playatiburon_t4.rndpts.csv	Chichiriviche	Playa Tiburon	t4	Continental	Center
0	0	0	0	0	0	0	0	0	2	0	0	6	0	0	0	0	0	0	0	1	0	0	0	0	0	0	0	0	0	2	0	0	0	0	0	0	0	0	0	0	0	0		puntamono_t1.rndpts.csv	Chichiriviche	Punta Mono	t1	Continental	Center
0	0	0	0	0	0	0	0	0	5	0	0	17	0	0	0	0	0	0	0	2	0	0	0	0	0	0	0	0	0	2	0	0	0	0	0	0	0	0	0	0	2	0		puntamono_t2.rndpts.csv	Chichiriviche	Punta Mono	t2	Continental	Center
0	0	0	0	0	0	0	0	0	6	0	0	28	0	0	0	0	0	0	0	4	0	0	2	0	0	0	0	0	0	2	0	0	0	1	0	0	0	0	0	0	0	0		puntamono_t3.rndpts.csv	Chichiriviche	Punta Mono	t3	Continental	Center
0	0	0	0	0	0	0	0	0	0	1	1	37	0	0	0	0	1	0	0	1	0	0	0	0	0	0	0	0	0	7	0	0	0	0	0	0	0	0	0	0	0	2		puntamono_t4.rndpts.csv	Chichiriviche	Punta Mono	t4	Continental	Center
0	0	0	0	1	0	0	0	0	0	0	0	0	0	0	0	0	0	0	3	0	0	0	0	0	0	0	0	0	0	0	0	0	0	0	0	0	0	0	0	0	0	0		charagato_t1.rndpts.csv	Cubagua	Charagato	t1	Insular	East
0	0	0	0	0	0	0	0	0	0	0	0	0	0	0	0	0	0	0	0	0	0	0	0	0	0	0	0	0	0	0	0	0	0	0	0	0	0	0	0	0	0	0		charagato_t2.rndpts.csv	Cubagua	Charagato	t2	Insular	East
0	0	0	0	0	0	0	0	0	0	0	0	4	0	0	0	0	0	0	38	0	0	0	0	0	0	0	0	0	0	2	0	0	0	0	0	0	0	0	0	0	0	0		charagato_t3.rndpts.csv	Cubagua	Charagato	t3	Insular	East
0	0	0	0	0	0	0	0	0	0	0	0	0	0	0	0	0	0	0	10	0	0	0	0	0	0	0	0	0	0	0	0	0	0	0	0	0	0	0	0	0	0	0		charagato_t4.rndpts.csv	Cubagua	Charagato	t4	Insular	East
0	0	0	0	0	0	0	0	0	0	1	0	37	0	0	0	0	0	0	0	0	0	0	0	0	0	0	0	0	0	1	0	0	0	0	0	0	0	0	0	0	0	0		conejo_t1.rndpts.csv	Cubagua	Punta Conejo	t1	Insular	East
0	0	0	0	1	0	0	0	0	0	0	0	0	0	0	0	0	0	0	0	0	0	0	0	0	0	0	0	0	0	0	0	0	0	0	0	0	0	0	0	0	0	0		conejo_t2.rndpts.csv	Cubagua	Punta Conejo	t2	Insular	East
0	0	0	0	0	0	0	0	0	0	0	0	2	0	0	0	0	0	0	0	0	0	0	0	0	0	0	0	0	0	0	0	0	0	0	0	0	0	0	0	0	0	0		conejo_t3.rndpts.csv	Cubagua	Punta Conejo	t3	Insular	East
0	0	0	0	0	0	0	0	0	0	0	0	24	0	0	0	0	0	0	0	0	0	0	0	0	0	0	0	0	0	0	0	0	0	1	0	0	0	0	0	0	0	0		conejo_t4.rndpts.csv	Cubagua	Punta Conejo	t4	Insular	East
0	0	0	0	0	0	0	0	0	0	7	0	27	0	0	0	0	0	0	0	0	0	0	0	0	3	0	0	0	0	0	0	0	0	0	0	0	0	0	0	0	0	0		muerta_t1.rndpts.csv	Cubagua	La Muerta	t1	Insular	East
0	0	0	0	0	0	0	0	0	0	0	0	12	0	0	0	0	0	0	11	0	0	0	0	0	0	0	0	0	0	0	0	0	0	0	0	0	0	0	0	0	0	0		muerta_t2.rndpts.csv	Cubagua	La Muerta	t2	Insular	East
0	0	0	0	0	0	0	0	0	0	0	0	7	0	0	0	0	0	0	0	0	0	0	0	0	0	0	0	0	0	0	0	0	0	0	0	0	0	0	0	0	0	0		muerta_t3.rndpts.csv	Cubagua	La Muerta	t3	Insular	East
0	0	0	0	0	0	0	0	0	0	0	0	0	0	0	0	0	0	0	0	0	0	0	0	0	0	0	0	0	0	0	0	0	0	0	0	0	0	0	0	0	0	0		muerta_t4.rndpts.csv	Cubagua	La Muerta	t4	Insular	East
0	0	0	0	0	0	0	0	0	0	0	0	43	0	0	0	0	0	0	0	0	0	0	0	0	0	0	0	0	0	0	0	0	0	0	0	0	0	0	0	0	0	0		cominoto_t1.rndpts.csv	Los Frailes	Cominoto	t1	Insular	East
0	0	0	0	0	0	0	0	0	0	4	0	9	0	0	0	0	0	0	0	0	0	0	0	0	0	0	0	0	0	0	0	0	0	0	0	0	0	0	0	0	0	0		cominoto_t2.rndpts.csv	Los Frailes	Cominoto	t2	Insular	East
0	0	0	0	0	0	0	0	0	0	1	0	15	0	0	0	0	0	0	0	0	0	0	0	0	0	0	0	0	0	0	0	0	0	0	0	0	0	0	0	0	0	0		cominoto_t3.rndpts.csv	Los Frailes	Cominoto	t3	Insular	East
0	0	0	0	0	0	0	0	0	0	0	0	19	0	0	0	0	0	0	0	0	0	0	0	0	0	0	0	0	0	0	0	0	0	0	0	0	0	0	0	0	0	0		cominoto_t4.rndpts.csv	Los Frailes	Cominoto	t4	Insular	East
0	0	0	0	0	0	0	0	0	0	0	0	1	0	0	0	0	0	0	0	0	0	0	0	0	0	0	0	0	0	0	0	0	0	0	0	0	0	0	0	0	0	0		pecha_t1.rndpts.csv	Los Frailes	La Pecha	t1	Insular	East
0	0	0	0	0	0	0	0	0	0	0	0	0	0	0	0	0	0	0	0	0	0	0	0	0	0	0	0	0	0	0	0	0	0	0	0	0	0	0	0	0	0	0		pecha_t2.rndpts.csv	Los Frailes	La Pecha	t2	Insular	East
0	0	0	0	0	0	0	0	0	0	0	0	0	0	0	0	0	0	0	0	0	0	0	0	0	0	0	0	0	0	0	0	0	0	0	0	0	0	0	0	0	0	0		pecha_t3.rndpts.csv	Los Frailes	La Pecha	t3	Insular	East
0	0	0	0	0	0	0	0	0	0	0	0	0	0	0	0	0	0	0	0	0	0	0	0	0	0	0	0	0	0	0	0	0	0	0	0	0	0	0	0	0	0	0		pecha_t4.rndpts.csv	Los Frailes	La Pecha	t4	Insular	East
0	0	0	0	0	0	0	1	0	0	2	0	57	0	0	0	0	0	0	0	0	0	0	0	0	0	0	0	0	0	0	0	0	0	0	0	0	0	0	0	0	0	0		real_t1.rndpts.csv	Los Frailes	Puerto Real	t1	Insular	East
0	0	0	0	0	0	0	0	0	0	2	0	15	0	0	0	0	0	0	0	0	0	0	0	0	0	0	0	0	0	0	0	0	0	1	0	0	0	0	0	0	0	0		real_t2.rndpts.csv	Los Frailes	Puerto Real	t2	Insular	East
0	0	0	0	0	0	0	0	0	0	2	0	8	0	0	0	0	0	0	0	0	0	0	0	0	0	0	0	0	0	0	0	0	0	1	0	0	0	0	0	0	0	0		real_t3.rndpts.csv	Los Frailes	Puerto Real	t3	Insular	East
0	0	0	0	0	0	2	0	0	0	2	0	3	0	0	0	0	0	0	0	0	0	0	0	0	0	0	0	0	0	0	0	0	0	0	0	0	0	0	0	0	0	0		real_t4.rndpts.csv	Los Frailes	Puerto Real	t4	Insular	East
0	0	10	0	0	0	0	0	0	0	7	0	0	0	0	0	0	0	2	0	0	0	0	1	4	42	0	4	0	0	0	0	0	0	0	0	0	0	0	0	0	0	0		agua_t1.rndpts.csv	Los Roques	Cayo Agua	t1	Insular	West
0	0	21	0	0	0	0	0	0	0	1	0	0	0	0	0	0	0	0	2	0	0	0	0	39	20	0	0	0	0	0	0	0	0	0	0	0	0	8	0	2	0	0		agua_t2.rndpts.csv	Los Roques	Cayo Agua	t2	Insular	West
1	0	93	0	0	0	0	0	0	0	0	0	0	0	0	0	0	0	0	10	0	0	0	0	39	24	0	0	0	0	0	0	0	0	0	0	0	0	0	0	0	0	0		agua_t3.rndpts.csv	Los Roques	Cayo Agua	t3	Insular	West
1	1	46	1	0	0	0	0	0	0	0	0	0	0	0	0	0	0	0	2	0	0	0	0	24	18	0	2	0	0	0	0	0	0	0	0	0	0	8	0	0	0	0		agua_t4.rndpts.csv	Los Roques	Cayo Agua	t4	Insular	West
0	0	1	0	0	0	0	0	0	1	8	0	0	0	0	0	0	0	2	0	3	0	0	1	3	54	0	0	0	0	5	0	0	0	0	0	0	0	0	0	0	0	0		cote_t1.rndpts.csv	Los Roques	Boca de Cote	t1	Insular	West
0	0	27	0	0	0	0	0	0	0	3	0	3	0	0	0	0	0	0	1	1	0	0	4	4	28	0	2	0	0	21	0	0	0	0	0	0	0	0	0	0	0	0		cote_t2.rndpts.csv	Los Roques	Boca de Cote	t2	Insular	West
0	0	0	0	0	0	0	0	0	0	9	0	2	0	0	0	0	0	1	0	4	0	0	15	10	18	0	0	0	0	10	0	0	0	1	0	0	0	0	0	0	0	0		cote_t3.rndpts.csv	Los Roques	Boca de Cote	t3	Insular	West
0	0	0	0	0	0	0	0	0	0	5	0	0	0	0	6	0	0	1	0	5	0	0	6	0	7	0	0	0	0	17	0	0	0	0	0	0	0	0	0	0	0	0		cote_t4.rndpts.csv	Los Roques	Boca de Cote	t4	Insular	West
0	0	34	1	0	0	0	0	0	0	0	0	0	0	0	0	0	0	0	8	0	0	0	0	55	11	0	0	0	0	0	1	0	0	0	0	0	0	0	0	0	0	0		dms_t1.rndpts.csv	Los Roques	Dos Mosquises Sur	t1	Insular	West
0	0	13	0	0	0	0	0	0	0	0	0	5	0	0	1	0	0	0	12	0	0	0	0	7	31	0	0	0	0	0	0	0	0	0	0	0	0	1	0	0	0	0		dms_t2.rndpts.csv	Los Roques	Dos Mosquises Sur	t2	Insular	West
0	0	54	0	0	0	0	0	0	0	1	0	0	0	0	0	0	0	0	9	0	0	0	0	36	25	0	0	0	0	1	0	0	0	0	6	0	0	0	0	0	0	0		dms_t3.rndpts.csv	Los Roques	Dos Mosquises Sur	t3	Insular	West
0	0	0	0	0	0	1	0	0	0	0	0	0	0	0	0	0	0	0	21	0	0	0	0	0	82	0	0	0	0	3	0	0	0	2	0	0	0	0	0	0	0	0		dms_t4.rndpts.csv	Los Roques	Dos Mosquises Sur	t4	Insular	West
0	0	0	0	0	0	0	1	0	0	9	0	0	0	0	0	0	1	0	12	0	0	0	0	0	12	2	0	0	0	0	0	0	0	0	0	0	0	0	0	0	0	0		madrisqui_t1.rndpts.csv	Los Roques	Madrisqui	t1	Insular	West
0	0	0	0	0	0	0	0	0	0	3	0	0	0	0	0	0	1	0	0	0	0	0	7	0	6	0	0	0	0	0	0	0	0	2	0	0	1	0	0	0	0	0		madrisqui_t2.rndpts.csv	Los Roques	Madrisqui	t2	Insular	West
0	0	0	0	0	0	0	20	0	0	6	0	0	0	0	0	0	0	0	17	0	0	0	0	0	16	0	0	0	0	0	0	0	0	0	0	0	0	0	0	4	0	0		madrisqui_t3.rndpts.csv	Los Roques	Madrisqui	t3	Insular	West
0	0	0	0	0	0	0	0	0	0	0	0	0	0	3	0	1	0	0	10	0	0	0	0	0	27	0	0	0	0	0	0	0	0	0	0	0	0	0	0	2	0	0		madrisqui_t4.rndpts.csv	Los Roques	Madrisqui	t4	Insular	West
0	0	0	0	0	0	0	1	0	0	0	0	0	0	0	0	0	0	0	1	0	0	0	0	7	168	0	0	0	0	0	0	0	0	0	0	0	0	0	0	0	0	0		rabusqui_t1.rndpts.csv	Los Roques	Pelona de Rabusqui	t1	Insular	West
0	0	0	0	0	0	0	1	0	0	0	0	1	1	0	0	0	0	0	4	0	0	0	0	9	117	0	18	0	0	0	0	0	0	0	0	0	0	0	1	0	0	0		rabusqui_t2.rndpts.csv	Los Roques	Pelona de Rabusqui	t2	Insular	West
0	0	0	0	0	0	0	1	0	0	0	0	0	0	0	0	0	0	2	11	0	0	0	0	37	130	0	0	0	0	0	0	0	0	0	0	0	0	0	0	0	0	0		rabusqui_t3.rndpts.csv	Los Roques	Pelona de Rabusqui	t3	Insular	West
0	0	0	0	0	0	0	9	0	0	0	0	0	0	0	0	0	0	0	14	0	0	0	0	0	131	0	0	0	0	2	0	0	0	0	0	0	0	0	0	0	0	0		rabusqui_t4.rndpts.csv	Los Roques	Pelona de Rabusqui	t4	Insular	West
0	0	0	0	0	0	0	0	0	0	4	0	4	0	0	0	0	0	0	0	5	0	0	11	3	14	0	0	0	0	15	0	0	0	1	0	0	0	0	0	0	0	0		salinas_t1.rndpts.csv	Los Roques	Salinas	t1	Insular	West
0	0	0	0	0	0	0	0	0	0	0	0	3	0	0	0	0	0	0	0	8	0	0	6	0	2	0	0	0	0	22	0	0	0	0	0	0	0	0	0	0	0	0		salinas_t2.rndpts.csv	Los Roques	Salinas	t2	Insular	West
0	0	0	0	0	0	0	0	0	0	2	0	0	0	0	0	0	0	0	2	0	0	0	0	0	28	0	0	0	0	5	0	0	0	0	0	0	0	0	1	0	0	0		salinas_t3.rndpts.csv	Los Roques	Salinas	t3	Insular	West
0	0	0	0	0	0	0	0	0	0	0	0	9	0	0	0	0	0	2	0	4	0	1	8	0	5	0	0	0	1	2	0	0	0	0	0	0	0	0	1	0	0	0		salinas_t4.rndpts.csv	Los Roques	Salinas	t4	Insular	West
100	0	0	0	0	0	0	0	0	0	0	0	2	0	0	0	0	0	4	0	0	0	0	0	0	0	0	0	0	0	0	0	0	0	0	0	0	0	0	0	0	0	0		venada_t1.rndpts.csv	Los Roques	La Venada	t1	Insular	West
106	0	0	0	0	0	0	1	0	0	0	0	0	0	0	0	0	0	0	0	0	0	0	0	0	0	0	0	0	0	0	0	0	0	0	0	0	0	0	0	0	0	0		venada_t2.rndpts.csv	Los Roques	La Venada	t2	Insular	West
67	0	0	0	0	0	0	0	0	0	0	0	0	0	0	0	0	1	0	0	0	0	0	0	0	0	0	0	0	0	0	0	0	0	0	0	0	0	0	0	0	0	0		venada_t3.rndpts.csv	Los Roques	La Venada	t3	Insular	West
102	0	0	0	0	0	0	0	0	0	0	0	0	0	0	0	0	0	0	0	0	0	0	0	0	0	0	0	0	0	0	0	0	0	0	0	0	0	0	0	0	0	0		venada_t4.rndpts.csv	Los Roques	La Venada	t4	Insular	West
0	0	0	0	0	0	0	0	0	0	0	0	0	0	0	0	0	0	0	0	0	0	0	0	0	0	0	0	0	0	0	0	0	0	0	0	0	0	0	0	0	0	0		agustin_t1.rndpts.csv	Mochima	San Agustin	t1	Continental	East
0	0	0	0	0	0	0	0	0	0	0	0	0	0	0	0	0	0	0	0	0	0	0	0	0	0	0	0	0	0	0	0	0	0	0	0	0	0	0	0	0	0	0		agustin_t2.rndpts.csv	Mochima	San Agustin	t2	Continental	East
0	0	0	0	0	0	0	0	0	0	0	0	0	0	0	0	0	0	0	0	0	0	0	1	0	0	0	0	0	0	0	0	0	0	0	0	0	0	0	0	0	0	0		agustin_t3.rndpts.csv	Mochima	San Agustin	t3	Continental	East
0	0	0	0	0	0	0	0	0	0	0	0	0	0	0	0	0	0	0	0	0	0	0	0	0	0	0	0	0	0	0	0	0	0	0	0	0	0	0	0	0	0	0		agustin_t4.rndpts.csv	Mochima	San Agustin	t4	Continental	East
0	0	0	0	0	0	0	0	5	3	0	0	10	0	0	0	0	0	0	41	0	0	0	4	0	0	0	0	0	0	1	0	0	0	1	0	0	0	0	0	0	0	0		blanca_t1.rndpts.csv	Mochima	Blanca	t1	Continental	East
0	0	0	0	0	0	0	0	5	0	2	0	22	0	0	0	0	0	0	46	0	0	6	4	0	0	0	0	0	1	3	0	0	2	0	0	0	0	0	0	0	0	0		blanca_t2.rndpts.csv	Mochima	Blanca	t2	Continental	East
0	0	0	0	0	0	0	0	0	0	1	0	18	0	0	0	0	0	0	40	0	0	0	8	0	0	0	0	0	0	0	0	0	0	1	0	0	0	0	0	0	0	0		blanca_t3.rndpts.csv	Mochima	Blanca	t3	Continental	East
0	0	0	0	0	0	0	0	2	0	1	0	26	0	0	0	0	0	0	58	0	0	0	3	0	0	0	0	0	0	0	0	0	0	0	0	0	0	0	0	0	0	0		blanca_t4.rndpts.csv	Mochima	Blanca	t4	Continental	East
0	0	0	0	0	0	0	0	0	0	0	0	0	0	0	0	0	0	0	0	0	0	0	0	0	0	0	0	0	0	0	0	0	0	0	0	0	0	0	0	0	0	0		carabela_t1.rndpts.csv	Mochima	Carabela	t1	Continental	East
0	0	0	0	0	0	0	0	0	0	0	0	0	0	0	0	0	0	0	0	0	0	0	1	0	0	0	0	0	0	0	0	0	0	0	0	0	0	0	0	0	0	0		carabela_t2.rndpts.csv	Mochima	Carabela	t2	Continental	East
0	0	0	0	0	0	0	0	0	0	0	0	0	0	0	0	0	0	0	13	0	0	0	0	0	0	0	0	0	0	0	0	0	0	0	0	0	0	0	0	0	0	0		carabela_t3.rndpts.csv	Mochima	Carabela	t3	Continental	East
0	0	0	0	0	0	0	0	0	0	0	0	0	0	0	0	0	0	0	0	0	0	0	0	0	0	0	0	0	0	0	0	0	0	0	0	0	0	0	0	0	0	0		carabela_t4.rndpts.csv	Mochima	Carabela	t4	Continental	East
0	0	0	0	0	0	0	0	0	0	0	0	0	0	0	0	0	0	0	4	0	0	0	1	0	0	0	0	0	0	6	0	0	0	0	0	0	0	0	0	0	0	0		cruz_t1.rndpts.csv	Mochima	Punta Cruz	t1	Continental	East
0	0	0	0	0	0	0	0	4	0	0	0	0	0	0	0	0	0	0	0	0	0	0	11	0	0	0	0	0	0	0	0	0	0	0	0	0	0	0	0	0	0	0		cruz_t2.rndpts.csv	Mochima	Punta Cruz	t2	Continental	East
0	0	0	0	0	0	0	0	4	0	0	0	17	0	0	0	0	0	0	2	0	0	0	7	0	0	0	0	0	0	0	0	0	0	0	0	0	0	0	0	0	0	0		cruz_t3.rndpts.csv	Mochima	Punta Cruz	t3	Continental	East
0	0	0	0	0	0	0	0	6	0	0	0	3	0	0	0	0	0	0	1	0	0	0	3	0	1	0	0	0	0	0	0	0	0	0	0	0	0	0	0	0	0	0		cruz_t4.rndpts.csv	Mochima	Punta Cruz	t4	Continental	East
0	0	0	0	0	0	0	0	0	0	1	0	2	0	0	0	0	0	0	5	0	0	0	0	0	0	0	0	0	0	6	0	0	0	0	0	0	0	0	0	0	0	0		gabarra_t1.rndpts.csv	Mochima	Gabarra	t1	Continental	East
0	0	0	0	0	0	0	0	0	0	0	0	1	0	0	0	0	0	0	0	0	0	0	0	0	0	0	0	0	0	0	0	0	0	0	0	0	0	0	0	0	0	0		gabarra_t2.rndpts.csv	Mochima	Gabarra	t2	Continental	East
0	0	0	0	0	0	0	0	0	0	0	0	10	0	0	0	0	0	0	8	0	0	0	0	0	0	0	0	0	0	0	0	0	0	0	0	0	0	0	0	0	0	0		gabarra_t3.rndpts.csv	Mochima	Gabarra	t3	Continental	East
0	0	0	0	0	0	0	0	0	0	0	0	7	0	0	0	0	0	0	1	0	0	0	0	0	0	0	0	0	0	2	0	0	1	0	0	0	0	0	0	0	0	0		gabarra_t4.rndpts.csv	Mochima	Gabarra	t4	Continental	East
0	0	0	0	0	0	0	0	1	0	0	0	26	0	0	0	0	0	0	9	0	0	0	19	0	3	0	0	0	0	1	0	0	0	0	0	0	0	0	0	0	0	0		garrapata_t1.rndpts.csv	Mochima	Garrapata	t1	Continental	East
0	0	0	0	0	0	0	0	0	0	1	0	19	0	0	0	0	0	0	53	0	0	0	13	0	0	0	0	0	0	1	0	0	0	1	0	0	0	0	0	0	0	0		garrapata_t2.rndpts.csv	Mochima	Garrapata	t2	Continental	East
0	0	0	0	0	0	0	0	0	0	1	0	43	0	0	0	0	0	0	59	0	0	0	9	0	0	0	0	0	0	1	0	0	0	0	0	0	0	0	0	0	0	0		garrapata_t3.rndpts.csv	Mochima	Garrapata	t3	Continental	East
0	0	0	0	0	0	0	0	0	0	2	0	16	0	0	0	0	0	0	60	0	0	0	17	0	0	0	0	0	0	0	0	0	0	0	0	0	0	0	0	0	0	0		garrapata_t4.rndpts.csv	Mochima	Garrapata	t4	Continental	East
0	0	0	0	0	0	0	0	0	0	4	0	1	0	0	0	0	0	1	6	0	0	0	0	0	0	0	0	0	0	0	0	0	0	0	0	0	0	0	0	0	0	0		bocaseca_t1.rndpts.csv	Morrocoy	Boca Seca	t1	Continental	West
0	0	0	0	0	0	0	0	0	0	1	0	0	0	0	0	0	0	1	0	0	0	0	0	0	0	0	0	0	0	0	0	1	0	0	0	0	0	0	0	0	0	0		bocaseca_t2.rndpts.csv	Morrocoy	Boca Seca	t2	Continental	West
0	0	0	0	0	1	0	1	0	0	1	0	2	0	0	0	0	0	0	0	0	0	0	0	0	11	0	0	0	0	0	0	0	0	0	0	0	0	0	0	0	0	0		bocaseca_t3.rndpts.csv	Morrocoy	Boca Seca	t3	Continental	West
0	0	0	0	0	0	0	0	0	0	0	0	0	0	0	0	0	0	1	0	0	0	0	0	0	2	0	0	0	0	0	0	0	0	0	0	0	0	0	0	0	0	0		bocaseca_t4.rndpts.csv	Morrocoy	Boca Seca	t4	Continental	West
0	0	0	0	0	0	0	0	0	0	0	0	0	0	0	0	0	0	0	5	0	0	0	0	1	1	0	0	0	0	0	0	0	0	0	0	0	0	0	0	0	0	0		caiman_t1.rndpts.csv	Morrocoy	Bajo Caiman	t1	Continental	West
0	0	0	0	0	0	0	0	0	0	0	0	0	0	0	0	0	0	0	0	0	0	0	0	0	2	0	0	0	0	0	0	0	0	0	0	0	0	0	0	0	0	0		caiman_t2.rndpts.csv	Morrocoy	Bajo Caiman	t2	Continental	West
0	0	0	0	0	0	1	0	0	0	3	0	0	0	0	0	0	0	0	0	0	0	0	0	2	4	0	0	0	0	0	0	0	0	0	0	0	0	0	0	0	0	0		caiman_t3.rndpts.csv	Morrocoy	Bajo Caiman	t3	Continental	West
0	0	0	0	0	0	0	0	0	0	13	0	0	0	0	0	0	0	0	0	0	0	0	0	0	2	0	0	0	0	0	0	0	0	0	0	0	0	0	0	0	0	0		caiman_t4.rndpts.csv	Morrocoy	Bajo Caiman	t4	Continental	West
0	0	0	0	0	0	0	3	0	0	0	0	1	1	1	0	0	0	1	0	0	0	0	0	0	143	0	0	0	0	0	0	0	0	0	0	0	0	0	0	0	0	0		medio_t1.rndpts.csv	Morrocoy	Medio	t1	Continental	West
0	0	0	0	0	0	0	1	0	0	0	0	0	0	0	0	0	0	1	0	0	0	0	0	0	114	0	0	0	0	0	0	0	0	0	0	0	0	0	0	0	0	0		medio_t2.rndpts.csv	Morrocoy	Medio	t2	Continental	West
0	0	0	0	0	0	0	0	0	0	0	0	0	0	0	9	0	0	0	3	0	0	0	0	0	108	0	0	0	0	0	0	0	0	0	0	0	0	1	0	0	0	0		medio_t3.rndpts.csv	Morrocoy	Medio	t3	Continental	West
0	0	0	55	0	0	0	16	0	0	0	0	0	0	9	0	0	0	1	0	0	0	0	0	0	34	0	0	0	0	0	0	0	0	0	0	0	0	0	0	0	0	0		medio_t4.rndpts.csv	Morrocoy	Medio	t4	Continental	West
0	0	0	0	0	2	0	0	0	0	2	0	0	0	0	0	0	0	0	0	0	0	0	0	0	1	0	0	0	0	0	0	0	0	0	0	0	0	0	0	0	0	0		mero_t1.rndpts.csv	Morrocoy	Mero	t1	Continental	West
0	0	0	0	0	0	0	0	0	0	7	0	0	0	0	0	0	1	1	2	0	0	0	0	0	0	0	0	0	0	2	0	0	0	0	0	0	0	0	0	0	0	0		mero_t2.rndpts.csv	Morrocoy	Mero	t2	Continental	West
0	0	2	0	0	2	0	0	0	0	3	0	1	0	0	0	0	0	0	22	0	0	0	0	0	2	0	0	0	0	3	0	0	0	0	0	0	0	1	0	0	0	0		mero_t3.rndpts.csv	Morrocoy	Mero	t3	Continental	West
0	0	0	0	0	0	0	0	0	0	0	0	0	0	0	0	0	0	0	0	0	0	0	0	0	0	0	0	0	0	0	0	0	0	0	0	0	0	0	0	0	0	0		mero_t4.rndpts.csv	Morrocoy	Mero	t4	Continental	West
0	8	0	0	0	0	0	4	0	0	0	0	0	0	0	0	0	0	2	2	0	0	0	0	15	184	0	0	0	0	0	0	0	0	0	0	0	0	0	0	0	0	0		norte_t1.rndpts.csv	Morrocoy	Norte	t1	Continental	West
0	0	0	0	0	0	0	2	0	0	0	0	0	0	7	0	0	0	1	2	0	0	0	0	0	191	0	4	0	0	0	0	0	0	0	0	0	0	0	0	0	0	0		norte_t2.rndpts.csv	Morrocoy	Norte	t2	Continental	West
0	12	0	0	0	0	0	0	0	0	0	0	0	0	1	0	0	0	1	1	0	0	0	0	1	185	0	0	0	0	0	0	0	0	0	0	0	0	0	0	0	0	0		norte_t3.rndpts.csv	Morrocoy	Norte	t3	Continental	West
0	0	0	0	0	0	0	1	0	0	1	0	0	0	13	0	0	0	1	9	0	0	0	0	0	107	0	20	0	0	0	0	0	0	0	0	0	0	0	0	0	0	0		norte_t4.rndpts.csv	Morrocoy	Norte	t4	Continental	West
0	0	0	0	0	0	0	0	0	0	6	0	0	0	1	0	0	0	0	34	0	0	0	4	0	22	0	0	0	0	0	0	0	0	0	0	0	0	1	0	2	0	0		sombrero_t1.rndpts.csv	Morrocoy	Sombrero	t1	Continental	West
0	0	0	0	0	0	0	0	0	0	3	0	11	0	7	0	0	0	0	36	0	0	0	5	0	27	0	0	0	0	0	0	0	0	0	0	0	0	0	1	0	0	0		sombrero_t2.rndpts.csv	Morrocoy	Sombrero	t2	Continental	West
0	0	0	0	0	0	0	4	0	0	6	0	2	0	0	0	0	0	0	40	0	0	0	0	0	34	0	0	0	0	0	0	0	9	1	0	0	0	0	0	0	0	0		sombrero_t3.rndpts.csv	Morrocoy	Sombrero	t3	Continental	West
0	0	0	0	0	0	0	1	0	0	4	0	2	0	0	0	0	0	1	78	0	0	0	0	0	63	0	1	0	0	1	0	0	0	0	0	0	0	0	0	0	0	0		sombrero_t4.rndpts.csv	Morrocoy	Sombrero	t4	Continental	West
0	0	0	0	0	0	0	0	0	0	0	0	2	0	0	0	0	0	0	42	0	0	0	0	0	104	0	0	0	0	0	0	0	0	0	0	0	0	0	0	0	0	0		sur_t1.rndpts.csv	Morrocoy	Sur	t1	Continental	West
0	0	0	0	0	0	0	0	0	0	0	0	1	0	0	0	0	0	1	3	0	0	0	0	0	119	0	0	0	0	0	0	0	0	0	0	0	0	0	1	0	0	0		sur_t2.rndpts.csv	Morrocoy	Sur	t2	Continental	West
0	0	0	0	0	0	0	1	0	0	1	0	0	0	0	0	0	0	0	25	0	0	0	0	9	72	0	0	0	0	0	0	0	2	1	0	0	0	0	0	0	0	0		sur_t3.rndpts.csv	Morrocoy	Sur	t3	Continental	West
0	0	0	0	0	0	0	0	0	0	1	0	1	0	0	8	0	0	1	10	0	0	0	0	0	107	0	0	0	0	0	0	0	0	0	0	0	0	0	0	0	0	0		sur_t4.rndpts.csv	Morrocoy	Sur	t4	Continental	West
0	0	0	0	0	0	0	0	0	0	3	0	0	0	0	0	0	0	0	0	0	0	0	0	11	46	0	0	0	0	2	0	0	0	0	0	0	0	0	0	0	0	0		cienaga_este_t1.rndpts.csv	Ocumare	Cienaga este	t1	Continental	Center
0	0	0	0	0	0	0	0	0	1	13	0	0	0	0	0	0	0	0	0	0	0	0	4	0	35	0	0	0	0	0	0	0	0	0	0	0	0	0	0	0	0	0		cienaga_este_t2.rndpts.csv	Ocumare	Cienaga este	t2	Continental	Center
0	0	0	0	0	0	0	0	0	0	3	0	1	0	0	0	0	0	0	0	0	0	0	0	0	50	0	0	0	0	0	0	0	0	1	0	0	0	0	0	0	0	0		cienaga_este_t3.rndpts.csv	Ocumare	Cienaga este	t3	Continental	Center
0	0	2	0	0	0	0	0	0	0	1	0	0	0	0	0	0	0	0	0	0	0	0	0	17	22	0	4	0	0	0	0	0	0	0	0	0	0	0	0	0	0	0		cienaga_este_t4.rndpts.csv	Ocumare	Cienaga este	t4	Continental	Center
0	0	0	0	0	0	0	0	0	0	0	0	0	0	0	0	0	0	0	20	2	0	0	2	0	12	0	0	0	0	4	0	0	0	0	0	0	0	0	0	0	0	0		cienaga_interno_t1.rndpts.csv	Ocumare	Cienaga interno	t1	Continental	Center
0	0	0	0	0	0	0	0	0	0	5	0	4	0	0	0	0	1	0	15	0	0	0	8	0	38	0	0	0	0	0	0	0	0	0	0	0	0	0	0	0	0	0		cienaga_interno_t2.rndpts.csv	Ocumare	Cienaga interno	t2	Continental	Center
0	0	0	0	0	0	0	0	0	0	1	0	14	0	0	0	0	0	1	31	0	0	0	10	0	35	0	0	0	0	0	0	0	0	0	0	0	0	0	0	0	0	0		cienaga_interno_t3.rndpts.csv	Ocumare	Cienaga interno	t3	Continental	Center
0	0	0	0	0	0	0	0	0	0	13	0	1	0	0	1	0	0	0	21	0	0	0	7	0	23	0	0	0	1	0	0	0	0	1	0	0	0	0	0	0	0	0		cienaga_interno_t4.rndpts.csv	Ocumare	Cienaga interno	t4	Continental	Center
0	0	0	0	0	0	0	0	0	0	2	0	5	0	0	0	0	1	0	21	0	0	0	3	0	23	0	0	0	0	6	1	0	0	0	4	0	0	2	0	0	0	0		cienaga_oeste_t1.rndpts.csv	Ocumare	Cienaga oeste	t1	Continental	Center
0	0	0	0	0	0	0	0	0	0	1	0	2	0	0	0	0	0	0	8	0	0	0	10	0	1	0	0	0	0	6	0	0	0	0	0	0	0	0	0	0	0	0		cienaga_oeste_t2.rndpts.csv	Ocumare	Cienaga oeste	t2	Continental	Center
0	0	0	0	0	0	0	0	0	0	1	0	0	0	0	0	0	0	0	35	0	0	0	0	0	3	0	0	0	0	0	0	0	0	0	0	0	0	0	0	0	0	0		cienaga_oeste_t3.rndpts.csv	Ocumare	Cienaga oeste	t3	Continental	Center
0	0	0	0	0	0	0	0	0	0	4	0	1	0	0	0	0	0	1	22	0	0	0	2	0	41	0	0	0	0	0	0	0	0	0	6	0	0	0	0	0	0	0		cienaga_oeste_t4.rndpts.csv	Ocumare	Cienaga oeste	t4	Continental	Center
0	0	0	0	0	0	0	0	0	0	2	0	1	0	0	0	0	0	0	0	0	0	0	1	0	0	0	0	0	0	13	0	0	0	0	0	0	0	0	0	0	0	0		guabinitas_t1.rndpts.csv	Ocumare	Guabinitas	t1	Continental	Center
0	0	0	0	0	0	0	0	0	0	0	0	2	0	0	0	0	0	0	0	0	0	0	5	0	1	0	0	0	0	0	0	0	0	0	0	0	0	0	0	0	0	0		guabinitas_t2.rndpts.csv	Ocumare	Guabinitas	t2	Continental	Center
0	0	0	0	0	0	0	0	0	0	2	0	1	0	0	0	0	0	0	0	0	0	0	5	0	3	0	0	0	0	25	0	0	0	0	0	0	0	0	0	0	0	0		guabinitas_t3.rndpts.csv	Ocumare	Guabinitas	t3	Continental	Center
0	0	0	0	0	0	0	0	0	0	1	0	3	0	0	0	0	0	1	1	0	0	0	0	0	0	0	0	0	0	0	0	0	0	0	0	0	0	0	0	0	0	0		guabinitas_t4.rndpts.csv	Ocumare	Guabinitas	t4	Continental	Center
