# Supplementary material for: On the importance of spatial scales on beta diversity of coral assemblages: a study from Venezuelan coral reefs
Source: PeerJ. 2020 May 4;8:e9082. doi: 10.7717/peerj.9082 (PMC7204821; doi:10.7717/peerj.9082)
Supplement: Supplemental Information 2 [file peerj-08-9082-s002.csv]

	Df	F	N.Perm	P(perm)
Sitio	35	38.123	999	0.002
	107
Localidad	6	3.345	999	0.107
	29
Regi�n	2	30.365	999	0.529
	4
