# Supplementary material for: On the importance of spatial scales on beta diversity of coral assemblages: a study from Venezuelan coral reefs
Source: PeerJ. 2020 May 4;8:e9082. doi: 10.7717/peerj.9082 (PMC7204821; doi:10.7717/peerj.9082)
Supplement: Supplemental Information 4 [file peerj-08-9082-s004.odt]

Groups Center  &  East
Average dissimilarity = 76,87

	Group Center	Group East	  	  	  	  
Species	  Av.Abund	  Av.Abund	Av.Diss	Diss/SD	Contrib%	Cum.%
Pseudodiploria strigosa	  1,73	  1,58	  14,77	  1,09	  19,22	19,22
Siderastrea siderea	  1,09	  0,23	  9,81	  1,06	  12,76	31,98
Colpophyllia natans	  0,70	  1,05	  9,75	  0,86	  12,68	44,65
Montastrea cavernosa	  0,92	  0,53	  8,47	  1,02	  11,02	55,67
Orbicella faveolata	  1,02	  0,07	  8,07	  0,69	  10,49	66,16
Porites astreoides	  0,62	  0,32	  5,50	  0,89	  7,15	73,32
Meandrina meandrites	  0,51	  0,03	  4,35	  0,54	  5,66	78,97

Groups Center  &  West
Average dissimilarity = 79,21

	Group Center	Group West	  	  	  	  
Species	  Av.Abund	  Av.Abund	Av.Diss	Diss/SD	Contrib%	Cum.%
Orbicella faveolata	  1,02	  2,84	  13,73	  1,37	  17,34	17,34
Pseudodiploria strigosa	  1,73	  0,39	  9,55	  1,16	  12,06	29,40
Colpophyllia natans	  0,70	  1,29	  7,76	  1,03	  9,79	39,19
Siderastrea siderea	  1,09	  0,45	  6,63	  1,11	  8,37	47,55
Montastrea cavernosa	  0,92	  0,35	  5,47	  1,02	  6,91	54,46
Porites astreoides	  0,62	  0,71	  4,98	  0,96	  6,28	60,74
Orbicella annularis	  0,14	  0,79	  4,21	  0,67	  5,31	66,06
Diploria labyrinthiformis	  0,47	  0,20	  3,13	  0,75	  3,96	70,01
Meandrina meandrites	  0,51	  0,01	  2,91	  0,53	  3,67	73,68
Acropora cervicornis	  0,00	  0,35	  2,63	  0,28	  3,32	77,00

Groups East  &  West
Average dissimilarity = 89,07

	Group East	Group West	  	  	  	  
Species	  Av.Abund	  Av.Abund	Av.Diss	Diss/SD	Contrib%	Cum.%
Orbicella faveolata	  0,07	  2,84	  20,67	  1,37	  23,20	23,20
Pseudodiploria strigosa	  1,58	  0,39	  11,17	  0,94	  12,54	35,74
Colpophyllia natans	  1,05	  1,29	  11,11	  1,00	  12,47	48,21
Porites astreoides	  0,32	  0,71	  6,41	  0,72	  7,20	55,41
Orbicella annularis	  0,00	  0,79	  4,81	  0,63	  5,40	60,81
Montastrea cavernosa	  0,53	  0,35	  4,65	  0,65	  5,22	66,03
Acropora cervicornis	  0,00	  0,35	  4,04	  0,27	  4,54	70,57
Siderastrea siderea	  0,23	  0,45	  3,86	  0,61	  4,34	74,90
Madracis mirabilis	  0,00	  0,52	  2,84	  0,42	  3,19	78,09
