# Supplementary material for: On the importance of spatial scales on beta diversity of coral assemblages: a study from Venezuelan coral reefs
Source: PeerJ. 2020 May 4;8:e9082. doi: 10.7717/peerj.9082 (PMC7204821; doi:10.7717/peerj.9082)
Supplement: Supplemental Information 5 [file peerj-08-9082-s005.odt]

Groups Chichiriviche  &  Cubagua
Average dissimilarity = 76,62

	Group Chichiriviche	Group Cubagua	  	  	  	  
Species	  Av.Abund	  Av.Abund	Av.Diss	Diss/SD	Contrib%	Cum.%
Pseudodiploria strigosa	  2,36	  1,46	  18,16	  1,20	  23,69	23,69
Siderastrea siderea	  1,30	  0,15	  12,25	  1,74	  15,99	39,69
Colpophyllia natans	  0,09	  0,83	  8,00	  0,70	  10,44	50,12
Meandrina meandrites	  0,83	  0,00	  7,41	  0,75	  9,68	59,80
Montastrea cavernosa	  0,76	  0,00	  7,05	  0,92	  9,20	69,00
Diploria labyrinthiformis	  0,75	  0,00	  6,58	  1,05	  8,59	77,60

Groups Chichiriviche  &  Los Frailes
Average dissimilarity = 71,08

	Group Chichiriviche	Group Los Frailes	  	  	  	  
Species	  Av.Abund	  Av.Abund	Av.Diss	Diss/SD	Contrib%	Cum.%
Pseudodiploria strigosa	  2,36	  1,91	  16,83	  1,06	  23,67	23,67
Siderastrea siderea	  1,30	  0,00	  13,38	  2,09	  18,82	42,49
Meandrina meandrites	  0,83	  0,00	  7,51	  0,75	  10,56	53,06
Montastrea cavernosa	  0,76	  0,00	  7,15	  0,92	  10,06	63,11
Diploria labyrinthiformis	  0,75	  0,00	  6,66	  1,05	  9,38	72,49
Porites astreoides	  0,26	  0,56	  5,56	  0,96	  7,82	80,31

Groups Cubagua  &  Los Frailes
Average dissimilarity = 75,15

	Group Cubagua	Group Los Frailes	  	  	  	  
Species	  Av.Abund	  Av.Abund	Av.Diss	Diss/SD	Contrib%	Cum.%
Pseudodiploria strigosa	  1,46	  1,91	  36,74	  1,19	  48,88	48,88
Colpophyllia natans	  0,83	  0,00	  14,75	  0,63	  19,63	68,51
Porites astreoides	  0,23	  0,56	  10,41	  0,98	  13,85	82,36

Groups Chichiriviche  &  Los Roques
Average dissimilarity = 85,27

	Group Chichiriviche	Group Los Roques	  	  	  	  
Species	  Av.Abund	  Av.Abund	Av.Diss	Diss/SD	Contrib%	Cum.%
Orbicella faveolata	  0,06	  2,80	  14,17	  1,67	  16,62	16,62
Pseudodiploria strigosa	  2,36	  0,41	  11,04	  1,84	  12,94	29,57
Siderastrea siderea	  1,30	  0,79	  6,47	  1,65	  7,59	37,16
Orbicella annularis	  0,00	  1,31	  6,12	  0,87	  7,17	44,33
Colpophyllia natans	  0,09	  1,14	  5,87	  0,97	  6,89	51,22
Acropora cervicornis	  0,00	  0,70	  5,49	  0,41	  6,44	57,65
Montastrea cavernosa	  0,76	  0,59	  4,80	  1,08	  5,63	63,28
Madracis mirabilis	  0,00	  1,00	  4,50	  0,63	  5,28	68,56
Diploria labyrinthiformis	  0,75	  0,40	  4,23	  1,08	  4,96	73,52
Meandrina meandrites	  0,83	  0,02	  4,17	  0,78	  4,89	78,41

Groups Cubagua  &  Los Roques
Average dissimilarity = 90,62

	Group Cubagua	Group Los Roques	  	  	  	  
Species	  Av.Abund	  Av.Abund	Av.Diss	Diss/SD	Contrib%	Cum.%
Orbicella faveolata	  0,12	  2,80	  18,46	  1,56	  20,37	20,37
Pseudodiploria strigosa	  1,46	  0,41	  9,59	  1,07	  10,59	30,95
Colpophyllia natans	  0,83	  1,14	  9,13	  1,04	  10,07	41,02
Acropora cervicornis	  0,00	  0,70	  8,61	  0,40	  9,50	50,52
Orbicella annularis	  0,00	  1,31	  7,76	  0,87	  8,56	59,08
Madracis mirabilis	  0,00	  1,00	  5,64	  0,63	  6,22	65,30
Siderastrea siderea	  0,15	  0,79	  5,41	  0,75	  5,96	71,27
Porites astreoides	  0,23	  0,70	  5,06	  0,84	  5,58	76,85

Groups Los Frailes  &  Los Roques
Average dissimilarity = 93,53

	Group Los Frailes	Group Los Roques	  	  	  	  
Species	  Av.Abund	  Av.Abund	Av.Diss	Diss/SD	Contrib%	Cum.%
Orbicella faveolata	  0,00	  2,80	  19,02	  1,61	  20,34	20,34
Pseudodiploria strigosa	  1,91	  0,41	  12,29	  1,26	  13,14	33,48
Acropora cervicornis	  0,00	  0,70	  8,75	  0,40	  9,35	42,83
Orbicella annularis	  0,00	  1,31	  7,83	  0,87	  8,37	51,20
Colpophyllia natans	  0,00	  1,14	  7,81	  0,93	  8,35	59,55
Porites astreoides	  0,56	  0,70	  5,71	  1,05	  6,10	65,65
Madracis mirabilis	  0,00	  1,00	  5,69	  0,63	  6,08	71,73
Siderastrea siderea	  0,00	  0,79	  5,18	  0,69	  5,54	77,27

Groups Chichiriviche  &  Mochima
Average dissimilarity = 75,42

	Group Chichiriviche	Group Mochima	  	  	  	  
Species	  Av.Abund	  Av.Abund	Av.Diss	Diss/SD	Contrib%	Cum.%
Pseudodiploria strigosa	  2,36	  1,47	  16,66	  1,05	  22,09	22,09
Colpophyllia natans	  0,09	  1,69	  10,68	  1,08	  14,16	36,25
Siderastrea siderea	  1,30	  0,38	  10,32	  1,34	  13,69	49,93
Montastrea cavernosa	  0,76	  1,07	  8,53	  1,13	  11,31	61,25
Meandrina meandrites	  0,83	  0,06	  6,59	  0,72	  8,74	69,98
Diploria labyrinthiformis	  0,75	  0,00	  5,78	  0,97	  7,67	77,65

Groups Cubagua  &  Mochima
Average dissimilarity = 80,49

	Group Cubagua	Group Mochima	  	  	  	  
Species	  Av.Abund	  Av.Abund	Av.Diss	Diss/SD	Contrib%	Cum.%
Pseudodiploria strigosa	  1,46	  1,47	  24,56	  0,95	  30,51	30,51
Colpophyllia natans	  0,83	  1,69	  21,50	  0,96	  26,71	57,22
Montastrea cavernosa	  0,00	  1,07	  12,13	  0,77	  15,07	72,29
Siderastrea siderea	  0,15	  0,38	  5,18	  0,60	  6,44	78,73

Groups Los Frailes  &  Mochima
Average dissimilarity = 82,94

	Group Los Frailes	Group Mochima	  	  	  	  
Species	  Av.Abund	  Av.Abund	Av.Diss	Diss/SD	Contrib%	Cum.%
Pseudodiploria strigosa	  1,91	  1,47	  29,75	  1,03	  35,87	35,87
Colpophyllia natans	  0,00	  1,69	  16,69	  0,99	  20,12	56,00
Montastrea cavernosa	  0,00	  1,07	  12,85	  0,74	  15,50	71,49
Porites astreoides	  0,56	  0,24	  8,21	  0,84	  9,89	81,39

Groups Los Roques  &  Mochima
Average dissimilarity = 86,84

	Group Los Roques	Group Mochima	  	  	  	  
Species	  Av.Abund	  Av.Abund	Av.Diss	Diss/SD	Contrib%	Cum.%
Orbicella faveolata	  2,80	  0,09	  16,55	  1,46	  19,05	19,05
Colpophyllia natans	  1,14	  1,69	  9,58	  1,21	  11,04	30,09
Pseudodiploria strigosa	  0,41	  1,47	  7,54	  1,17	  8,68	38,77
Acropora cervicornis	  0,70	  0,00	  7,44	  0,38	  8,57	47,34
Orbicella annularis	  1,31	  0,00	  6,98	  0,84	  8,04	55,38
Montastrea cavernosa	  0,59	  1,07	  6,39	  1,04	  7,35	62,74
Siderastrea siderea	  0,79	  0,38	  5,32	  0,80	  6,13	68,87
Madracis mirabilis	  1,00	  0,00	  5,09	  0,62	  5,86	74,73
Porites astreoides	  0,70	  0,24	  4,32	  0,82	  4,98	79,71

Groups Chichiriviche  &  Morrocoy
Average dissimilarity = 90,51

	Group Chichiriviche	Group Morrocoy	  	  	  	  
Species	  Av.Abund	  Av.Abund	Av.Diss	Diss/SD	Contrib%	Cum.%
Orbicella faveolata	  0,06	  2,89	  16,99	  1,53	  18,78	18,78
Pseudodiploria strigosa	  2,36	  0,37	  15,00	  1,51	  16,58	35,35
Siderastrea siderea	  1,30	  0,11	  8,52	  1,60	  9,42	44,77
Colpophyllia natans	  0,09	  1,45	  8,15	  1,04	  9,01	53,78
Meandrina meandrites	  0,83	  0,00	  5,27	  0,72	  5,82	59,60
Porites astreoides	  0,26	  0,73	  5,26	  0,82	  5,81	65,41
Montastrea cavernosa	  0,76	  0,12	  5,07	  0,91	  5,60	71,01
Diploria labyrinthiformis	  0,75	  0,00	  4,71	  0,97	  5,21	76,21

Groups Cubagua  &  Morrocoy
Average dissimilarity = 88,90

	Group Cubagua	Group Morrocoy	  	  	  	  
Species	  Av.Abund	  Av.Abund	Av.Diss	Diss/SD	Contrib%	Cum.%
Orbicella faveolata	  0,12	  2,89	  24,90	  1,47	  28,01	28,01
Pseudodiploria strigosa	  1,46	  0,37	  14,17	  0,88	  15,94	43,95
Colpophyllia natans	  0,83	  1,45	  14,17	  0,97	  15,93	59,89
Porites astreoides	  0,23	  0,73	  8,57	  0,74	  9,64	69,53
Agaricia humilis	  0,00	  0,36	  3,93	  0,68	  4,42	73,95
Agaricia sp.	  0,00	  0,43	  3,06	  0,64	  3,45	77,40

Groups Los Frailes  &  Morrocoy
Average dissimilarity = 91,23

	Group Los Frailes	Group Morrocoy	  	  	  	  
Species	  Av.Abund	  Av.Abund	Av.Diss	Diss/SD	Contrib%	Cum.%
Orbicella faveolata	  0,00	  2,89	  25,78	  1,48	  28,26	28,26
Pseudodiploria strigosa	  1,91	  0,37	  18,62	  1,03	  20,42	48,68
Colpophyllia natans	  0,00	  1,45	  11,51	  0,97	  12,62	61,29
Porites astreoides	  0,56	  0,73	  9,15	  0,80	  10,03	71,32
Agaricia humilis	  0,00	  0,36	  4,03	  0,66	  4,42	75,74

Groups Los Roques  &  Morrocoy
Average dissimilarity = 71,46

	Group Los Roques	Group Morrocoy	  	  	  	  
Species	  Av.Abund	  Av.Abund	Av.Diss	Diss/SD	Contrib%	Cum.%
Orbicella faveolata	  2,80	  2,89	  11,50	  1,19	  16,10	16,10
Colpophyllia natans	  1,14	  1,45	  7,61	  1,17	  10,65	26,74
Orbicella annularis	  1,31	  0,27	  6,34	  0,93	  8,87	35,62
Acropora cervicornis	  0,70	  0,00	  5,63	  0,38	  7,88	43,50
Porites astreoides	  0,70	  0,73	  4,87	  0,98	  6,81	50,31
Madracis mirabilis	  1,00	  0,04	  4,54	  0,64	  6,36	56,67
Siderastrea siderea	  0,79	  0,11	  4,10	  0,72	  5,74	62,40
Montastrea cavernosa	  0,59	  0,12	  3,16	  0,64	  4,42	66,82
Agaricia sp.	  0,31	  0,43	  2,95	  0,70	  4,13	70,95
Pseudodiploria strigosa	  0,41	  0,37	  2,92	  0,82	  4,09	75,04

Groups Mochima  &  Morrocoy
Average dissimilarity = 87,31

	Group Mochima	Group Morrocoy	  	  	  	  
Species	  Av.Abund	  Av.Abund	Av.Diss	Diss/SD	Contrib%	Cum.%
Orbicella faveolata	  0,09	  2,89	  22,09	  1,28	  25,31	25,31
Colpophyllia natans	  1,69	  1,45	  13,56	  1,09	  15,54	40,84
Pseudodiploria strigosa	  1,47	  0,37	  9,82	  1,04	  11,25	52,10
Montastrea cavernosa	  1,07	  0,12	  7,60	  0,80	  8,70	60,80
Porites astreoides	  0,24	  0,73	  7,10	  0,66	  8,13	68,93
Agaricia humilis	  0,00	  0,36	  3,46	  0,61	  3,96	72,89
Siderastrea siderea	  0,38	  0,11	  3,27	  0,55	  3,75	76,64

Groups Chichiriviche  &  Ocumare
Average dissimilarity = 75,72

	Group Chichiriviche	Group Ocumare	  	  	  	  
Species	  Av.Abund	  Av.Abund	Av.Diss	Diss/SD	Contrib%	Cum.%
Orbicella faveolata	  0,06	  2,41	  13,83	  1,60	  18,27	18,27
Pseudodiploria strigosa	  2,36	  0,82	  10,65	  1,78	  14,06	32,33
Colpophyllia natans	  0,09	  1,57	  8,86	  1,00	  11,70	44,03
Siderastrea siderea	  1,30	  0,78	  7,69	  1,54	  10,15	54,18
Montastrea cavernosa	  0,76	  1,16	  6,37	  1,20	  8,41	62,59
Porites astreoides	  0,26	  1,14	  6,28	  1,33	  8,30	70,89
Meandrina meandrites	  0,83	  0,04	  4,84	  0,79	  6,39	77,28

Groups Cubagua  &  Ocumare
Average dissimilarity = 83,40

	Group Cubagua	Group Ocumare	  	  	  	  
Species	  Av.Abund	  Av.Abund	Av.Diss	Diss/SD	Contrib%	Cum.%
Orbicella faveolata	  0,12	  2,41	  19,07	  1,54	  22,86	22,86
Colpophyllia natans	  0,83	  1,57	  13,44	  1,04	  16,12	38,98
Pseudodiploria strigosa	  1,46	  0,82	  12,05	  1,30	  14,45	53,43
Montastrea cavernosa	  0,00	  1,16	  9,86	  1,06	  11,82	65,25
Porites astreoides	  0,23	  1,14	  9,56	  1,43	  11,47	76,72

Groups Los Frailes  &  Ocumare
Average dissimilarity = 84,07

	Group Los Frailes	Group Ocumare	  	  	  	  
Species	  Av.Abund	  Av.Abund	Av.Diss	Diss/SD	Contrib%	Cum.%
Orbicella faveolata	  0,00	  2,41	  19,69	  1,59	  23,42	23,42
Pseudodiploria strigosa	  1,91	  0,82	  14,22	  1,39	  16,92	40,34
Colpophyllia natans	  0,00	  1,57	  12,40	  0,93	  14,75	55,08
Montastrea cavernosa	  0,00	  1,16	  9,99	  1,05	  11,89	66,97
Porites astreoides	  0,56	  1,14	  8,16	  1,18	  9,71	76,68

Groups Los Roques  &  Ocumare
Average dissimilarity = 66,76

	Group Los Roques	Group Ocumare	  	  	  	  
Species	  Av.Abund	  Av.Abund	Av.Diss	Diss/SD	Contrib%	Cum.%
Orbicella faveolata	  2,80	  2,41	  9,06	  1,11	  13,56	13,56
Colpophyllia natans	  1,14	  1,57	  7,56	  1,16	  11,32	24,89
Orbicella annularis	  1,31	  0,34	  6,20	  0,93	  9,28	34,17
Montastrea cavernosa	  0,59	  1,16	  5,54	  1,19	  8,30	42,47
Siderastrea siderea	  0,79	  0,78	  5,48	  0,91	  8,20	50,67
Porites astreoides	  0,70	  1,14	  5,12	  1,39	  7,67	58,35
Acropora cervicornis	  0,70	  0,00	  4,92	  0,41	  7,37	65,72
Madracis mirabilis	  1,00	  0,07	  4,38	  0,66	  6,55	72,27
Pseudodiploria strigosa	  0,41	  0,82	  4,15	  1,16	  6,21	78,48

Groups Mochima  &  Ocumare
Average dissimilarity = 76,42

	Group Mochima	Group Ocumare	  	  	  	  
Species	  Av.Abund	  Av.Abund	Av.Diss	Diss/SD	Contrib%	Cum.%
Orbicella faveolata	  0,09	  2,41	  16,88	  1,39	  22,09	22,09
Colpophyllia natans	  1,69	  1,57	  12,84	  1,08	  16,81	38,90
Pseudodiploria strigosa	  1,47	  0,82	  9,79	  1,30	  12,81	51,70
Montastrea cavernosa	  1,07	  1,16	  8,88	  1,04	  11,62	63,33
Porites astreoides	  0,24	  1,14	  7,87	  1,16	  10,30	73,63
Siderastrea siderea	  0,38	  0,78	  7,10	  0,69	  9,30	82,92

Groups Morrocoy  &  Ocumare
Average dissimilarity = 66,70

	Group Morrocoy	Group Ocumare	  	  	  	  
Species	  Av.Abund	  Av.Abund	Av.Diss	Diss/SD	Contrib%	Cum.%
Orbicella faveolata	  2,89	  2,41	  13,08	  1,26	  19,62	19,62
Colpophyllia natans	  1,45	  1,57	  10,09	  1,11	  15,13	34,74
Montastrea cavernosa	  0,12	  1,16	  6,94	  1,04	  10,41	45,15
Porites astreoides	  0,73	  1,14	  6,10	  1,13	  9,15	54,30
Siderastrea siderea	  0,11	  0,78	  5,27	  0,65	  7,91	62,21
Pseudodiploria strigosa	  0,37	  0,82	  4,99	  0,94	  7,48	69,68
Orbicella annularis	  0,27	  0,34	  3,21	  0,53	  4,81	74,49
Agaricia humilis	  0,36	  0,13	  2,28	  0,83	  3,42	77,91
