# Supplementary material for: On the importance of spatial scales on beta diversity of coral assemblages: a study from Venezuelan coral reefs
Source: PeerJ. 2020 May 4;8:e9082. doi: 10.7717/peerj.9082 (PMC7204821; doi:10.7717/peerj.9082)
Supplement: Supplemental Information 7 [file peerj-08-9082-s007.csv]

Locality	Group	Distance
Chichiriviche	Center	20
Ocumare	Center	20
Cubagua	East	26.334
Los Frailes	East	40.289
Mochima	East	36.988
Los Roques	West	17.391
Morrocoy	West	17.391
