# Supplementary material for: On the importance of spatial scales on beta diversity of coral assemblages: a study from Venezuelan coral reefs
Source: PeerJ. 2020 May 4;8:e9082. doi: 10.7717/peerj.9082 (PMC7204821; doi:10.7717/peerj.9082)
Supplement: Supplemental Information 8 [file peerj-08-9082-s008.csv]

Site	Group	Distance
La Pared	Chichiriviche	29.056
Media Legua	Chichiriviche	16.948
Punta de Media Legua	Chichiriviche	21.989
Petaquire	Chichiriviche	40.541
Playa Tiburon	Chichiriviche	21.58
Punta Mono	Chichiriviche	20.035
Charagato	Cubagua	24.693
Punta Conejo	Cubagua	24.693
La Muerta	Cubagua	36.439
Cominoto	Los Frailes	11.111
La Pecha	Los Frailes	22.222
Puerto Real	Los Frailes	11.111
Cayo Agua	Los Roques	38.949
Boca de Cote	Los Roques	30.22
Dos Mosquises Sur	Los Roques	39.189
Madrisqui	Los Roques	50.34
Pelona de Rabusqui	Los Roques	33.957
Salinas	Los Roques	29.554
La Venada	Los Roques	59.634
San Agustin	Mochima	52.848
Blanca	Mochima	35.263
Carabela	Mochima	39.701
Punta Cruz	Mochima	28.427
Gabarra	Mochima	41.399
Garrapata	Mochima	26.324
Boca Seca	Morrocoy	27.933
Bajo Caiman	Morrocoy	41.677
Medio	Morrocoy	34.739
Mero	Morrocoy	31.81
Norte	Morrocoy	32.188
Sombrero	Morrocoy	35.863
Sur	Morrocoy	28.317
Cienaga este	Ocumare	38.458
Cienaga interno	Ocumare	27.254
Cienaga oeste	Ocumare	23.818
Guabinitas	Ocumare	15.046
