# Supplementary material for: On the importance of spatial scales on beta diversity of coral assemblages: a study from Venezuelan coral reefs
Source: PeerJ. 2020 May 4;8:e9082. doi: 10.7717/peerj.9082 (PMC7204821; doi:10.7717/peerj.9082)
Supplement: Supplemental Information 9 [file peerj-08-9082-s009.csv]

Transect	Group	Distance
S1	La Pared	21.837
S2	La Pared	23.835
S3	La Pared	27.453
S4	La Pared	42.549
S5	Media Legua	30.6
S6	Media Legua	35.474
S7	Media Legua	48.678
S8	Media Legua	33.602
S9	Punta de Media Legua	37.002
S10	Punta de Media Legua	34.77
S11	Punta de Media Legua	34.77
S12	Punta de Media Legua	32.384
S13	Petaquire	30.754
S14	Petaquire	21.842
S15	Petaquire	35.296
S16	Playa Tiburon	14.667
S17	Playa Tiburon	22.299
S18	Playa Tiburon	24.594
S19	Playa Tiburon	17.965
S20	Punta Mono	12.423
S21	Punta Mono	12.423
S22	Punta Mono	19.245
S23	Punta Mono	38.49
S24	Charagato	32.444
S25	Charagato	43.659
S26	Charagato	41.17
S27	Charagato	17.073
S28	Punta Conejo	39.774
S29	Punta Conejo	50.539
S30	Punta Conejo	21.635
S31	Punta Conejo	21.635
S32	La Muerta	41.17
S33	La Muerta	32.444
S34	La Muerta	17.073
S35	La Muerta	43.659
S36	Cominoto	16.667
S37	Cominoto	16.667
S38	Cominoto	16.667
S39	Cominoto	16.667
S40	La Pecha	37.5
S41	La Pecha	12.5
S42	La Pecha	12.5
S43	La Pecha	12.5
S44	Puerto Real	0
S45	Puerto Real	0
S46	Puerto Real	0
S47	Puerto Real	0
S48	Cayo Agua	39.297
S49	Cayo Agua	25.575
S50	Cayo Agua	23.599
S51	Cayo Agua	26.531
S52	Boca de Cote	18.351
S53	Boca de Cote	25.123
S54	Boca de Cote	11.804
S55	Boca de Cote	26.889
S56	Dos Mosquises Sur	19.394
S57	Dos Mosquises Sur	35.418
S58	Dos Mosquises Sur	27.719
S59	Dos Mosquises Sur	37.538
S60	Madrisqui	23.57
S61	Madrisqui	35.635
S62	Madrisqui	27.042
S63	Madrisqui	27.042
S64	Pelona de Rabusqui	82.496
S65	Pelona de Rabusqui	21.699
S66	Pelona de Rabusqui	21.699
S67	Pelona de Rabusqui	33.437
S68	Salinas	20.16
S69	Salinas	19.174
S70	Salinas	45.296
S71	Salinas	29.323
S72	La Venada	38.388
S73	La Venada	15.046
S74	La Venada	27.914
S75	La Venada	15.046
S76	San Agustin	12.5
S77	San Agustin	12.5
S78	San Agustin	37.5
S79	San Agustin	12.5
S80	Blanca	28.673
S81	Blanca	24.844
S82	Blanca	25.177
S83	Blanca	12.016
S84	Carabela	18.634
S85	Carabela	38.188
S86	Carabela	38.188
S87	Carabela	18.634
S88	Punta Cruz	38.502
S89	Punta Cruz	32.651
S90	Punta Cruz	15.346
S91	Punta Cruz	25.531
S92	Gabarra	28.087
S93	Gabarra	35.901
S94	Gabarra	16.997
S95	Gabarra	28.087
S96	Garrapata	31.006
S97	Garrapata	73.657
S98	Garrapata	73.657
S99	Garrapata	19.928
S100	Boca Seca	32.152
S101	Boca Seca	29.025
S102	Boca Seca	41.772
S103	Boca Seca	39.415
S104	Bajo Caiman	34.336
S105	Bajo Caiman	27.96
S106	Bajo Caiman	20.862
S107	Bajo Caiman	24.249
S108	Medio	28.177
S109	Medio	23.56
S110	Medio	51.774
S111	Medio	20.481
S112	Mero	38.822
S113	Mero	45.583
S114	Mero	41.016
S115	Mero	55.142
S116	Norte	26.365
S117	Norte	17.107
S118	Norte	12.907
S119	Norte	24.616
S120	Sombrero	36.652
S121	Sombrero	16.625
S122	Sombrero	27.502
S123	Sombrero	31.796
S124	Sur	23.315
S125	Sur	21.183
S126	Sur	41.624
S127	Sur	24.555
S128	Cienaga este	27.798
S129	Cienaga este	36.212
S130	Cienaga este	30.474
S131	Cienaga este	27.798
S132	Cienaga interno	40.675
S133	Cienaga interno	20.418
S134	Cienaga interno	20.418
S135	Cienaga interno	25.823
S136	Cienaga oeste	27.408
S137	Cienaga oeste	16.049
S138	Cienaga oeste	35.774
S139	Cienaga oeste	22.999
S140	Guabinitas	22.374
S141	Guabinitas	34.178
S142	Guabinitas	17.71
S143	Guabinitas	45.368
